# Supplementary material for: Habitat Selection and Home Range of Reeves’ Turtle (Mauremys reevesii) in Qichun County, Hubei Province, China
Source: Animals (Basel). 2023 Apr 30;13(9):1514. doi: 10.3390/ani13091514 (PMC10177400; doi:10.3390/ani13091514)
Supplement: Supplementary file 1 [file animals-13-01514-s001.zip]

Archive with 2 entries (2 files):
- Habitat selection.xlsx
- The home range.xls
