# Supplementary material for: Habitat Selection and Home Range of Reeves’ Turtle (Mauremys reevesii) in Qichun County, Hubei Province, China
Source: Animals (Basel). 2023 Apr 30;13(9):1514. doi: 10.3390/ani13091514 (PMC10177400; doi:10.3390/ani13091514)
Supplement: Supplementary file 1 [file animals-13-01514-s001.zip › Habitat selection.xlsx]

## Sheet:   select aquatic quadrats
Larger quadrats						Smaller quadrats
Canopy cover（%）	Distance of human settlements （m）	Distance of human disturbance （m）	Water area （m2）	PH	Vegetation cover （%）	Canopy cover （%）	Shelter cover （%）	Shelter height （cm）	Distance from edge （m）	Depth of water （cm）	Water flow velocity （cm/s）
0	88	4.5	55	7.45	70	0	100	40	1.5	24	0
0	240	122	600	7.96	30	0	50	28	6	57	0
0	253	125	600	7.96	30	0	90	33	5	96	0
0	246	135	600	7.96	30	0	10	100	2	75	0
0	235	118	600	7.96	30	0	100	25	4.5	88	0
0	243	120	600	7.96	30	0	90	33	6	90	0
0	238	134	600	7.96	30	0	100	42	5.6	92	0
0	242	130	600	7.96	30	0	60	15	2.7	88	0
10	45	1.5		7.12	100	20	100	132	0	3.5	0
0	87	3.5		6.95	100	0	100	108	0.5	5.5	0
0	85	15		6.87	100	0	100	106	0.8	4.7	0
0	160	3		7.05	100	0	100	65	0	4.3	0
0	184	0		6.95	100	0	100	67.5	7.4	3.8	0
0	95	12		6.89	100	0	100	73	2	3.6	0
0	75	1.5		7.18	100	0	100	105	3	5.2	0
0	85	1.3		7.05	60	0	70	21	1.6	5.5	0
0	185	10		7.35	100	0	100	63	0	4.4	0
0	50	30		7.08	100	0	100	65	1	2.5	0
10	174	12		7.38	90	20	90	45	2	6.8	0
10	35	3	223	7.57	0	0	70	0	0.3	37	0
0	247	138	600	7.85	30	0	60	47	5.9	110	0
40	135	78	20	7.56	100	0	100	115	0	33	5
0	85	10		7.03	100	0	100	52	1	10.3	0
0	239	145	600	6.18	40	0	100	67.8	3.7	56.5	0
0	172	140	600	6.79	40	0	100	50.2	3.5	60	0
0	80	4.5		7.05	70	0	100	54	1.6	23	0
0	155	1.5		7.16	100	0	100	73.5	2.3	5.4	0
0	148	2.6		7.53	100	0	100	73.7	1.5	2.5	0
0	245	133	600	6.82	80	0	80	0	3.7	76	0
0	235	136	600	7.38	20	0	100	78	4	48	0
0	230	140	600	7.25	25	0	80	67	3.5	88	0
10	260	138	85	6.78	60	10	100	30	3.8	45	0
5	36	2.8	223	7.52	0	10	50	3.7	0.8	72	0
0	175	135	600	6.91	100	0	100	57.5	2.46	53.5	0
10	255	140	85	6.38	100	10	100	33	1.8	56.7	0
0	47	1.5	45	7.26	100	0	100	53	0	38	0
0	244	129	600	6.93	100	0	100	42.3	7.18	78.5	0
10	252	130	85	6.94	80	10	100	33.6	2.89	55.7	0
0	87	4.8	55	7.2	60	0	100	34	3.4	32	0
0	42	1.5	75	8.26	0	0	40	3.5	0.5	31	0
0	142	1.7	20	8.07	0	0	100	35	0	13	4
0	265	140		6.98	100	0	100	47	0.5	3	0
0	38	1.5	45	7.08	70	0	100	57	0	35	0
0	160	1.8		6.83	70	0	100	112.6	1.2	2.5	0
10	250	142	85	6.97	60	30	100	28.8	4.6	45	0
0	152	0.5		8.08	100	0	100	55	0.5	2.5	0
50	170	45	215	7.15	0	30	100	10.8	1.5	68	0
0	25	4	836	7.3	0	0	100	7.5	0.5	35	0
0	256	145	600	6.85	60	0	80	55	4.5	82	0
0	28	2.3	836	7.27	10	0	40	10.8	0	18	0
0	255	150	600	7.05	50	0	80	43	5.6	95	0
0	30	3.1	836	7.28	10	0	80	113	0	32	0
0	32	1.8	836	7.26	10	0	80	132	0	22	0
0	58	3.6	346	6.54	90	0	100	56	2.5	67	0
0	187	18	225	6.98	10	0	70	35.6	0	58.4	0
0	195	4	225	6.94	30	0	100	27.4	0.7	67	0
10	176	8	225	6.92	40	30	90	7	1.5	87.6	0
0	156	22	618	6.74	0	0	80	23	1.2	63.5	0
20	138	27	298	5.94	70	100	100	27	1.5	58	0
0	133	16	298	5.93	100	0	100	67	0.3	25.8	0
0	112	3.7	734	6.63	40	0	100	23.5	2.8	97	0
0	18	13	50	6.57	100	0	100	85	1.7	10	0
0	175	2.7		7.43	100	0	100	87	0.5	3	0
0	162	27.8		7.12	100	0	100	55	0.8	7	0
0	210	10.8	1254	7.35	40	0	100	26	0.8	47	0
0	184	8.7	1254	7.35	60	0	100	27.4	1.3	37.8	0
0	152	1.5		6.92	100	0	100	55	0	2.7	0
20	180	42	215	6.83	0	20	70	27	1.8	87	0
0	152	3		6.94	100	0	100	56.4	0.5	2.5	0
10	58	1.8		6.88	50	30	60	41.2	2.7	4.8	0
0	85	2.5		7.25	100	0	100	20	0	7.8	0
0	157	0		6.95	100	0	100	42	3.5	2.5	0
0	54	1.5		6.86	100	0	100	64	0	3.7	0
0	125	2.5		7.12	100	0	100	65	0.7	5.5	0

## Sheet: select terrestrial quadrats
Larger quadrats				Smaller quadrats
Canopy cover（%）	Distance of human settlements（m）	Distance of human disturbance（m）	Vegetation cover（%）	Canopy cover（%）	Herbage cover（%）	Herbage height（cm）	Slope gradient（°）	Deciduous cover（%）	Deciduous thickness（cm）	Distance from water（m）	Distance from the field edge（m）	Dead grass（branche） cover（%）	Dead grass（branche）thickness（cm）
0	274	3.5	100	0	100	200	6	0	0	45	1.5	80	19
25	213	35	100	25	100	300	0	10	2	35	0	100	29
50	218.5	28	100	45	100	128	0	0	0	1.5	0	100	17.8
50	225	20	100	30	100	78	0	0	0	1.8	0.5	100	28.8
50	45	10	100	0	50	28	0	50	1.5	2.2	0.3	50	10
0	254	142	100	0	100	90	0	0	0	1.5	0.8	20	16
50	169	15	100	30	100	78	0	10	2.3	5	0	90	37
100	125.5	15	100	100	0	0	38	100	7.5	3.5	3.2	0	0
5	156	42	100	10	100	230	0	30	2.5	3.5	2.5	100	25
0	68	2	40	0	100	55	0	0	0	1.6	0.4	100	32
0	45	1	50	0	100	163	8	0	0	1.7	0	20	24
0	147	22	100	0	100	35	0	0	0	45	1.5	100	27
0	162	25	100	0	100	45	0	0	0	20	0.5	80	24
0	64	3.5	100	0	0	0	0	40	3.5	1.5	0.5	100	0.5
90	141	38	5	100	10	15.7	4	100	5.7	24	5.5	0	0
0	132	27	20	100	50	52.7	6	100	4.5	10.5	8.7	0	0
0	95	1.5	100	0	100	83.5	3	40	7.5	40.5	0	60	15.7
0	78	3.3	100	0	100	57	12	10	2.3	5.5	0	60	17

## Sheet:  random aquatic quadrats
Larger quadrats			Smaller quadrats
Canopy cover（%）	PH	Vegetation cover（%）	Canopy cover（%）	Shelter cover（%）	Shelter height（cm）	Distance from shore（m）	Depth of water（cm）	Water flow velocity（cm/s）
0	7.45	70	0	15	30	3	30	0
0	7.94	70	0	0	0	4	51	0
0	7.94	60	0	0	0	2	62	0
0	7.94	30	0	5	32	1.5	75	0
0	7.94	60	0	0	0	12	100	0
0	7.94	30	0	10	33	4	80	0
0	7.94	60	10	0	0	1	37	0
0	7.94	30	0	0	0	8	110	0
0	7.16	100	0	100	25	7.5	4.5	0
0	6.93	100	0	100	103	3.5	3.5	0
0	6.88	100	0	100	103	4.3	3.3	0
0	7.13	100	0	100	132	5	5.2	0
0	7.08	60	0	100	26.5	2	4.4	0
0	6.98	70	0	100	73	0	6.8	0
0	6.95	90	0	100	32	10	3.2	0
0	7.04	90	0	70	21	6	3.6	0
0	7.02	100	0	100	28.5	1	4.7	0
0	7	90	0	80	35	4	5.7	0
0	7.26	100	0	100	46	4	3.8	0
0	7.52	0	0	0	0	2	85	0
0	7.65	50	0	0	0	5.6	100	0
20	7.48	20	50	20	40	0.7	25	10
0	7.06	20	0	20	6.5	2.4	24.8	0
0	6.18	50	0	0	0	4.5	62	0
0	6.86	80	0	0	0	4.8	64	0
0	7.12	40	0	30	14	1.5	36	0
0	6.87	80	0	100	23.5	2	3.2	0
0	7.25	90	0	100	12.4	4.5	3.6	0
0	6.84	30	0	30	0	3.4	64	0
0	7.22	60	0	100	0	6	108	0
0	6.85	60	0	100	0	7	90	0
20	6.7	40	75	20	15	1	40	0
0	7.5	0	0	0	0	3	102	0
0	6.54	80	0	80	0	0.6	22.7	0
0	6.46	40	70	0	0	0.5	35.3	0
0	7.22	50	0	0	0	1.5	28.5	0
0	6.9	20	0	20	0	3.4	53.6	0
50	6.8	20	80	10	12.4	1.5	38.8	0
0	7.18	40	0	70	17	3.2	36	0
0	8.75	10	0	0	0	1.8	27	0
0	8.06	0	0	0	0	0	11	6
0	8.17	100	0	100	35	1.3	4.5	0
0	7.12	50	0	20	10.3	1.5	43	0
0	6.87	60	0	80	28.6	2.3	2.4	0
10	6.92	30	20	10	4.7	1.5	40	0
0	6.77	80	0	100	21	2.3	2.6	0
40	7.1	0	0	0	0	4.5	107	0
0	7.28	0	0	0	0	0.7	40	0
0	6.79	40	0	60	0	5.5	110	0
0	7.26	0	0	0	0	0	25	0
0	7.02	50	0	75	0	2.4	32	0
0	7.28	0	0	0	0	15	58	0
0	7.28	0	0	0	0	2.5	43	0
0	6.47	30	0	0	0	4.7	96	0
0	6.75	0	0	0	0	5.3	104.5	0
0	6.91	0	0	0	0	5.5	93	0
0	6.92	0	0	0	0	4.3	92	0
0	6.72	0	0	20	12	0.8	58.6	0
0	5.91	100	0	100	5	5.7	72	0
0	5.95	100	0	100	5.3	4.8	77	0
0	6.66	10	0	0	0	5.6	114	0
0	6.74	0	0	0	0	2.5	48	0
0	6.84	60	0	100	10	3.2	5	0
0	6.87	60	0	60	10.4	1.5	7	0
0	7.37	10	0	0	0	10.4	87.5	0
0	7.32	0	0	0	0	4.6	78	0
0	7.41	80	0	90	27	1.6	6.4	0
25	6.87	0	0	0	0	4.7	103	0
0	6.91	100	0	100	22.4	5.8	3.5	0
0	6.92	100	0	100	17.5	6.4	4.4	0
0	7.25	80	0	60	25	15	3.5	0
0	6.94	100	0	100	10.5	11.5	3.3	0
0	6.92	70	0	40	15	5.7	7.8	0
0	7.15	100	0	100	73	3.5	4.2	0

## Sheet: random terrestrial quadrats
Larger quadrats		Smaller quadrats
Canopy cover （%）	Vegetation cover （%）	Canopy cover（%）	Herbage cover （%）	Herbage height （cm）	Slope gradient （°）	Deciduous cover （%）	Deciduous thickness （cm）	Distance from water （m）	Distance from the field edge （m）	Dead grass（branche） cover （%）	Dead grass（branche）thickness （cm）
0	45	0	35	150	8	0	0	43	0.8	15	15
100	100	100	0	0	0	100	2.8	25	2.3	0	0
75	100	100	10	100	0	0	0	2.5	1.5	100	12
0	100	60	100	140	0	0	0	2.2	0	100	28.9
0	100	40	100	34	0	0	0	1.5	10	10	10
0	100	0	100	25	0	0	0	1.6	4.5	10	10
80	100	80	100	23	0	10	2.5	5	0	0	0
100	100	100	0	0	6	100	3.4	7	6.5	0	0
30	60	70	70	320	5	20	2.7	4.7	4.3	10	3.5
0	30	0	70	33	4	0	0	1.7	0	0	0
0	80	0	100	67	12	0	0	2.3	1.5	0	0
30	100	100	70	27.5	15	70	3.5	30	0	10	5
0	100	0	50	35	0	0	0	27	6.5	10	4
0	100	0	50	35	0	0	0	4.5	4.3	20	7.4
100	30	100	30	21.3	8	100	5.3	21	10.4	0	0
90	20	90	30	35.3	10	100	5.7	5.3	6.7	10	6.3
0	70	0	50	6.4	4	0	0	44.7	2.3	0	0
0	10	0	40	6.7	10	0	0	6.5	8.5	90	5.5
