# Supplementary material for: Habitat Selection and Home Range of Reeves’ Turtle (Mauremys reevesii) in Qichun County, Hubei Province, China
Source: Animals (Basel). 2023 Apr 30;13(9):1514. doi: 10.3390/ani13091514 (PMC10177400; doi:10.3390/ani13091514)
Supplement: Supplementary file 1 [file animals-13-01514-s001.zip › The home range.xls]

## Sheet: Location
No.1		No.2		No.3		No.4		No.6		No.7		No.8		No.9		No.10		No.11		No.13		No.14		No.15		No.17		No.18		No.20		No.22		No.23
Longitude	Latitude	Longitude	Latitude	Longitude	Latitude	Longitude	Latitude	Longitude	Latitude	Longitude	Latitude	Longitude	Latitude	Longitude	Latitude	Longitude	Latitude	Longitude	Latitude	Longitude	Latitude	Longitude	Latitude	Longitude	Latitude	Longitude	Latitude	Longitude	Latitude	Longitude	Latitude	Longitude	Latitude	Longitude	Latitude
115.54	30.2832	115.54	30.2831	115.54	30.2831	115.54	30.2831	115.54	30.2831	115.54	30.2832	115.54	30.2831	115.54	30.2831	115.54	30.2832	115.54	30.2832	115.54	30.2832	115.54	30.2832	115.539	30.2832	115.539	30.2832	115.54	30.2832	115.539	30.2819	115.538	30.282	115.538	30.282
115.54	30.2831	115.54	30.2831	115.54	30.2831	115.54	30.2831	115.54	30.2832	115.54	30.2831	115.54	30.2831	115.54	30.2832	115.54	30.2831	115.54	30.2831	115.54	30.2831	115.539	30.2832	115.54	30.2832	115.54	30.2832	115.54	30.2832	115.538	30.2817	115.539	30.282	115.538	30.282
115.54	30.2831	115.54	30.2831	115.54	30.2831	115.539	30.2831	115.54	30.2832	115.54	30.2831	115.54	30.2831	115.54	30.2831	115.54	30.2831	115.54	30.2831	115.54	30.2831	115.54	30.2832	115.54	30.2832	115.54	30.2832	115.54	30.2832	115.538	30.2817	115.539	30.282	115.538	30.2818
115.54	30.2832	115.54	30.2831	115.54	30.2832	115.54	30.2831	115.54	30.2832	115.54	30.2832	115.54	30.2831	115.54	30.2832	115.54	30.2831	115.54	30.2831	115.54	30.2831	115.54	30.2832	115.54	30.2831	115.54	30.2832	115.54	30.2832	115.539	30.2806	115.539	30.2817	115.539	30.2812
115.541	30.2805	115.54	30.2832	115.54	30.2831	115.539	30.2831	115.539	30.2832	115.539	30.2833	115.54	30.2832	115.538	30.285	115.54	30.283	115.54	30.2832	115.54	30.2831	115.54	30.2831	115.54	30.2831	115.54	30.2832	115.54	30.2832	115.539	30.2805	115.538	30.282	115.539	30.2814
115.541	30.2809	115.54	30.2826	115.54	30.2826	115.539	30.2831	115.542	30.2832	115.539	30.2833	115.54	30.2831	115.535	30.2853	115.54	30.2831	115.54	30.2832	115.54	30.2832	115.54	30.2831	115.54	30.2832	115.54	30.2831	115.54	30.2832	115.539	30.2813	115.538	30.282	115.54	30.2816
115.541	30.2806	115.54	30.2831	115.539	30.2826	115.54	30.2831	115.54	30.2831	115.539	30.2834	115.54	30.2832	115.535	30.2841	115.54	30.283	115.54	30.2832	115.54	30.2835	115.54	30.2832	115.539	30.2825	115.54	30.2833	115.54	30.2832	115.539	30.2818	115.539	30.2814	115.54	30.2815
115.541	30.2806	115.538	30.2836	115.54	30.2832	115.54	30.2826	115.537	30.2832	115.539	30.2833	115.54	30.2831	115.534	30.2841	115.54	30.2831	115.54	30.2832	115.54	30.2835	115.538	30.2836	115.539	30.282	115.54	30.2833	115.54	30.2833	115.538	30.2819	115.539	30.282	115.54	30.2815
115.541	30.2809	115.537	30.2835	115.54	30.2832	115.54	30.2826	115.537	30.2829	115.539	30.2834	115.54	30.2831	115.533	30.2842	115.54	30.2831	115.54	30.2831	115.54	30.284	115.538	30.2837	115.539	30.2816	115.54	30.2834	115.539	30.2832	115.538	30.2819	115.538	30.282	115.54	30.2816
115.541	30.2809	115.537	30.2814	115.54	30.2832	115.539	30.2831	115.531	30.283	115.539	30.2833	115.54	30.2831	115.533	30.2843	115.539	30.2831	115.54	30.2831	115.541	30.2852	115.538	30.2839	115.539	30.2817	115.54	30.2834	115.539	30.2833	115.538	30.2817	115.539	30.282	115.54	30.2811
115.54	30.2814	115.537	30.2824	115.54	30.2832	115.54	30.2831	115.531	30.283	115.539	30.2832	115.54	30.2832	115.532	30.2827	115.54	30.2831	115.54	30.2831	115.542	30.2852	115.538	30.2838	115.54	30.2814	115.54	30.2829	115.539	30.2836	115.538	30.2818	115.539	30.282	115.54	30.2813
115.541	30.2809	115.537	30.2826	115.54	30.2831	115.54	30.2831	115.531	30.2831	115.539	30.2832	115.54	30.2832	115.532	30.2824	115.539	30.2832	115.54	30.2832	115.542	30.2852	115.538	30.2841	115.54	30.2817	115.542	30.2821	115.539	30.2835	115.539	30.2807	115.539	30.282	115.54	30.2812
115.54	30.2801	115.537	30.2833	115.54	30.2826	115.54	30.2828	115.531	30.2831	115.539	30.2833	115.54	30.2832	115.532	30.2821	115.54	30.2832	115.54	30.2832	115.542	30.2852	115.538	30.2839	115.539	30.2817	115.542	30.2821	115.539	30.2835	115.539	30.2805	115.539	30.2817	115.54	30.2816
115.541	30.2808	115.537	30.2817	115.54	30.2832	115.54	30.2831	115.532	30.2825	115.539	30.2833	115.54	30.2831	115.532	30.2805	115.54	30.2832	115.54	30.2832	115.542	30.2852	115.539	30.2848	115.54	30.2815	115.542	30.282	115.539	30.2834	115.539	30.2804	115.539	30.2817	115.541	30.281
115.54	30.2803	115.537	30.277	115.539	30.2832	115.54	30.2832	115.533	30.282	115.54	30.2833	115.54	30.2831	115.533	30.2802	115.54	30.2832	115.54	30.2832	115.542	30.2859	115.538	30.284	115.54	30.2814	115.542	30.2821	115.54	30.2831	115.539	30.2803	115.538	30.2816	115.54	30.281
115.541	30.2805	115.537	30.2829	115.54	30.2832	115.54	30.2832	115.532	30.282	115.54	30.2832	115.54	30.2831	115.533	30.2801	115.54	30.2831	115.54	30.2832	115.542	30.2857	115.538	30.2848	115.54	30.2814	115.542	30.282	115.539	30.2835	115.538	30.2805	115.538	30.2816	115.541	30.2809
115.541	30.2806	115.537	30.2827	115.54	30.2831	115.54	30.2832	115.533	30.2822	115.54	30.2831	115.54	30.2832	115.533	30.2815	115.54	30.2831	115.54	30.2832	115.541	30.2852	115.538	30.2844	115.54	30.2817	115.542	30.2815	115.54	30.2831	115.538	30.2805	115.538	30.2816	115.54	30.2816
115.541	30.2806	115.538	30.2805	115.54	30.2832	115.54	30.2831	115.533	30.2822	115.54	30.2833	115.54	30.2832	115.533	30.2813	115.54	30.2832	115.54	30.2832	115.542	30.2851	115.538	30.2844	115.54	30.2814	115.542	30.2815	115.54	30.2835	115.538	30.2804	115.538	30.2816	115.541	30.2809
115.54	30.2801	115.539	30.2803	115.54	30.2832	115.539	30.2802	115.533	30.282	115.54	30.2833	115.54	30.2832	115.533	30.2814	115.54	30.2832	115.54	30.2831	115.541	30.2842	115.538	30.2849	115.54	30.2817	115.542	30.282	115.54	30.2835	115.538	30.2804	115.538	30.2816	115.541	30.2806
115.541	30.2804	115.539	30.2802	115.539	30.2832	115.539	30.2802	115.533	30.2821	115.54	30.2832	115.54	30.2832	115.532	30.2815	115.54	30.2832	115.54	30.2831	115.541	30.2841	115.538	30.2846	115.54	30.2814	115.542	30.282	115.539	30.2835	115.538	30.2805	115.539	30.2806	115.541	30.2809
115.541	30.2805	115.539	30.2802	115.54	30.2833	115.539	30.2802	115.533	30.2822	115.54	30.2831	115.54	30.2831	115.533	30.2817	115.539	30.2832	115.54	30.2833	115.541	30.2844	115.538	30.2844	115.54	30.2813	115.542	30.282	115.539	30.2834	115.539	30.2797	115.538	30.2805	115.54	30.2809
115.541	30.2803	115.539	30.2801	115.539	30.2832	115.539	30.2802	115.533	30.2822	115.54	30.2831	115.54	30.2832	115.533	30.2813	115.54	30.2832	115.54	30.2832	115.541	30.2841	115.538	30.2848	115.54	30.2814	115.542	30.2821	115.54	30.2833	115.539	30.2799	115.538	30.2805	115.541	30.2809
115.541	30.2803	115.539	30.2801	115.539	30.2832	115.539	30.2802	115.533	30.2816	115.54	30.2831	115.54	30.2831	115.533	30.2816	115.54	30.2832	115.54	30.2832	115.541	30.2841	115.539	30.2849	115.54	30.2816	115.542	30.282	115.54	30.2835	115.539	30.2798	115.539	30.2804	115.541	30.2809
115.542	30.2804	115.54	30.2804	115.54	30.2832	115.539	30.2835	115.533	30.2816	115.54	30.2831	115.54	30.2832	115.533	30.2817	115.54	30.2832	115.54	30.2832	115.541	30.2838	115.539	30.2847	115.54	30.2815	115.542	30.2819	115.54	30.2832	115.539	30.2798	115.539	30.2799	115.54	30.2809
115.542	30.2804	115.538	30.2804	115.539	30.2832	115.539	30.2834	115.533	30.2821	115.54	30.2831	115.54	30.2828	115.532	30.2815	115.54	30.2832	115.54	30.2832	115.539	30.2863	115.538	30.2847	115.54	30.2817	115.542	30.282	115.539	30.2835	115.538	30.2805	115.539	30.2799	115.541	30.2806
115.541	30.2804	115.539	30.2802	115.539	30.2833	115.539	30.2834	115.533	30.2821	115.539	30.2831	115.54	30.283	115.533	30.2814	115.54	30.2831	115.539	30.2832	115.539	30.2835	115.538	30.2848	115.54	30.2814	115.542	30.282	115.539	30.2835	115.539	30.2801	115.539	30.2798	115.54	30.281
115.541	30.2803	115.539	30.2803	115.539	30.2832	115.539	30.2835	115.533	30.2822	115.54	30.2831	115.54	30.2832	115.532	30.2817	115.54	30.2832	115.539	30.2831	115.539	30.2832	115.539	30.2847	115.54	30.2817	115.542	30.282	115.539	30.2835	115.538	30.2806	115.539	30.2798	115.541	30.2806
115.541	30.2803	115.54	30.2795	115.539	30.2833	115.539	30.2835	115.533	30.2821	115.539	30.2832	115.539	30.2833	115.533	30.2813	115.54	30.2832	115.54	30.2832	115.539	30.2833	115.538	30.2848	115.54	30.2816	115.542	30.2821	115.539	30.2834	115.538	30.2806	115.539	30.2802	115.541	30.2806
115.541	30.2803	115.54	30.2795	115.539	30.2833	115.539	30.2836	115.533	30.282	115.54	30.2831	115.539	30.2833	115.533	30.2813	115.54	30.2832	115.54	30.2831	115.54	30.2831	115.538	30.2848	115.54	30.2812	115.542	30.282	115.537	30.2828	115.538	30.2807	115.539	30.28	115.541	30.2806
115.541	30.2803	115.541	30.2784	115.539	30.2832	115.539	30.2835	115.533	30.2819	115.54	30.2832	115.539	30.2832	115.532	30.2815	115.54	30.2832	115.54	30.2832	115.54	30.2831	115.538	30.2847	115.54	30.2814	115.542	30.2815	115.537	30.2831	115.538	30.2807	115.539	30.2798	115.541	30.2807
115.541	30.2803	115.542	30.2771	115.539	30.2832	115.539	30.2834	115.533	30.282	115.539	30.2831	115.539	30.2832	115.533	30.2815	115.539	30.2832	115.54	30.2832	115.54	30.2828	115.538	30.2846	115.54	30.2813	115.542	30.282	115.538	30.2831	115.539	30.2804	115.539	30.2799	115.541	30.2807
115.541	30.2803	115.542	30.277	115.539	30.2832	115.539	30.2835	115.533	30.2813	115.539	30.2831	115.539	30.2832	115.533	30.2817	115.54	30.2831	115.54	30.2831	115.539	30.2825	115.538	30.2846	115.54	30.2813	115.542	30.2821	115.537	30.2831	115.539	30.2806	115.54	30.2794	115.541	30.2807
115.541	30.2803	115.542	30.2769	115.539	30.2832	115.539	30.2835	115.532	30.2806	115.539	30.2832	115.539	30.2833	115.533	30.2817	115.54	30.2831	115.54	30.2832	115.539	30.2817	115.538	30.2849	115.54	30.2818	115.542	30.282	115.537	30.2831	115.539	30.2803	115.54	30.279	115.541	30.2807
115.541	30.2803	115.542	30.2771	115.539	30.2833	115.539	30.2834	115.531	30.2778	115.539	30.2832	115.539	30.2832	115.533	30.2814	115.54	30.2832	115.54	30.2832	115.539	30.2825	115.538	30.2849	115.54	30.2816	115.542	30.2821	115.537	30.2832	115.539	30.2805	115.54	30.2789	115.541	30.2807
115.542	30.2804	115.542	30.2772	115.539	30.2833	115.539	30.2835	115.531	30.2778	115.539	30.2832	115.539	30.2833	115.533	30.2816	115.539	30.2831	115.54	30.2832	115.539	30.2817	115.538	30.2845	115.54	30.2817	115.542	30.282	115.538	30.283	115.539	30.2798	115.54	30.2791	115.541	30.2806
115.542	30.2804	115.541	30.2776	115.539	30.2833	115.539	30.2835	115.531	30.2777	115.54	30.2832	115.539	30.2833	115.533	30.2815	115.54	30.2831	115.539	30.2832	115.539	30.2816	115.538	30.2845	115.54	30.2817	115.542	30.282	115.538	30.2826	115.539	30.2802	115.54	30.279	115.541	30.2805
115.542	30.2804	115.541	30.2776	115.539	30.2832	115.539	30.2835	115.527	30.2734	115.54	30.2832	115.539	30.2832	115.532	30.2808	115.54	30.2831	115.54	30.2831	115.539	30.2817	115.538	30.2846	115.54	30.2816	115.542	30.282	115.538	30.2824	115.538	30.2805	115.54	30.2791	115.541	30.2805
115.542	30.2804	115.541	30.2776	115.539	30.2832	115.539	30.2834	115.529	30.2732	115.54	30.2832	115.539	30.2833	115.532	30.281	115.54	30.2832	115.541	30.2812	115.539	30.2818	115.538	30.2846	115.54	30.2816	115.542	30.282	115.537	30.2819	115.539	30.2802	115.54	30.2791	115.541	30.2806
115.541	30.2804	115.54	30.2775	115.539	30.2832	115.539	30.2834	115.528	30.2739	115.54	30.2831	115.539	30.2833	115.532	30.281	115.54	30.2831	115.541	30.2811	115.539	30.2816	115.538	30.2846	115.54	30.2816	115.542	30.282	115.537	30.2819	115.539	30.2805	115.54	30.279	115.541	30.2806
115.541	30.2803	115.54	30.2773	115.54	30.2831	115.539	30.2835	115.529	30.2762	115.54	30.2831	115.539	30.2834	115.532	30.2809	115.54	30.2831	115.541	30.281	115.539	30.2817	115.538	30.2845	115.54	30.2816	115.542	30.282	115.537	30.2819	115.539	30.2804	115.54	30.2787	115.541	30.2805
115.541	30.2803	115.54	30.2779	115.54	30.2831	115.539	30.2835	115.529	30.2766	115.54	30.2831	115.539	30.2834	115.533	30.2813	115.54	30.2831	115.54	30.28	115.539	30.2816	115.538	30.2846	115.54	30.2816	115.542	30.282	115.537	30.2817	115.538	30.2805	115.54	30.2786	115.541	30.2806
115.541	30.2804	115.54	30.2778	115.539	30.2832	115.539	30.2834	115.529	30.277	115.54	30.2831	115.539	30.2834	115.533	30.2808	115.54	30.2832	115.539	30.2804	115.539	30.2816	115.538	30.285	115.54	30.2817	115.542	30.2821	115.537	30.2819	115.539	30.2805	115.54	30.278	115.542	30.2803
115.541	30.2803	115.54	30.2778	115.54	30.2831	115.539	30.2835	115.529	30.2782	115.54	30.2832	115.539	30.2835	115.532	30.2805	115.54	30.2823	115.536	30.2797	115.539	30.2816	115.536	30.2828	115.54	30.2817	115.542	30.282	115.537	30.2816	115.539	30.2801	115.539	30.2769	115.541	30.2805
115.541	30.2804	115.54	30.2779	115.54	30.2831	115.539	30.2835	115.529	30.278	115.54	30.2832	115.539	30.2834	115.531	30.279	115.541	30.2821	115.536	30.2793	115.539	30.2816	115.536	30.2828	115.54	30.2817	115.542	30.2821	115.537	30.2816	115.538	30.2805	115.54	30.2774	115.541	30.281
115.542	30.2803	115.54	30.2778	115.54	30.2831	115.539	30.2835	115.531	30.2784	115.54	30.2831	115.539	30.2835	115.531	30.279	115.54	30.2803	115.536	30.2792	115.539	30.2816	115.536	30.2828	115.54	30.2817	115.542	30.282	115.538	30.2818	115.539	30.2799	115.54	30.2773	115.54	30.2811
115.542	30.2803	115.541	30.2777	115.54	30.2831	115.539	30.2835	115.531	30.2785	115.54	30.2831	115.539	30.2835	115.531	30.2789	115.54	30.2788	115.535	30.2792	115.539	30.2817	115.536	30.2833	115.54	30.2817	115.542	30.282	115.537	30.2816	115.54	30.2771	115.54	30.277	115.539	30.2819
115.541	30.2803	115.541	30.2776	115.54	30.2831	115.539	30.2835	115.531	30.2784	115.54	30.2831	115.539	30.2835	115.528	30.2792	115.54	30.2791	115.536	30.2777	115.538	30.2827	115.536	30.283	115.54	30.2817	115.542	30.2821	115.538	30.2819	115.54	30.2773	115.54	30.277	115.538	30.2818
115.541	30.2803	115.541	30.277	115.54	30.2832	115.539	30.2835	115.529	30.2783	115.54	30.2833	115.539	30.2834	115.527	30.2794	115.54	30.279	115.536	30.2778	115.537	30.2832	115.536	30.2831	115.54	30.2819	115.542	30.282	115.537	30.2818	115.54	30.2774	115.54	30.2773	115.538	30.2817
115.541	30.2805	115.541	30.2773	115.54	30.2831	115.539	30.2835	115.529	30.2781	115.54	30.2831	115.54	30.2831	115.527	30.2811	115.54	30.2788	115.528	30.2756	115.537	30.2824	115.536	30.2832	115.54	30.2813	115.542	30.2822	115.538	30.2816	115.543	30.2778	115.54	30.2774	115.538	30.2817
115.541	30.2803	115.541	30.2773	115.539	30.2831	115.539	30.2835	115.529	30.2783	115.54	30.283	115.54	30.2832	115.527	30.2811	115.54	30.279	115.528	30.2755	115.537	30.2816	115.535	30.2832	115.541	30.2807	115.542	30.282	115.537	30.2814	115.543	30.2779	115.541	30.2771	115.538	30.2817
115.541	30.2803	115.541	30.2771	115.54	30.2831	115.539	30.2835	115.529	30.2782	115.54	30.2831	115.54	30.2831	115.527	30.2811	115.545	30.2756	115.528	30.2755	115.537	30.2815	115.536	30.2832	115.54	30.2809	115.542	30.282	115.537	30.2815	115.544	30.2754	115.54	30.2772	115.538	30.2816
115.54	30.2814	115.541	30.2773	115.54	30.2831	115.539	30.2834	115.528	30.2782	115.54	30.2831	115.54	30.2833	115.527	30.2813	115.54	30.2789	115.528	30.2756	115.537	30.2818	115.536	30.2832	115.54	30.2811	115.542	30.2823	115.538	30.2813	115.547	30.2745	115.54	30.2772	115.538	30.2817
115.541	30.2804	115.541	30.2773	115.54	30.2831	115.539	30.2834	115.528	30.2785	115.539	30.2831	115.54	30.2833	115.527	30.2814	115.54	30.2791	115.528	30.2756	115.537	30.282	115.535	30.2835	115.54	30.2814	115.542	30.282	115.539	30.2806	115.547	30.2745	115.54	30.277	115.538	30.2817
115.541	30.2803	115.541	30.2772	115.54	30.2832	115.537	30.2828	115.528	30.2784	115.54	30.2831	115.54	30.2834	115.527	30.2813	115.54	30.279	115.528	30.2756	115.536	30.2828	115.535	30.2835	115.54	30.2811	115.542	30.282	115.538	30.2812	115.547	30.2745	115.541	30.2771	115.538	30.2817
115.541	30.2806	115.541	30.2773	115.54	30.2832	115.538	30.2822	115.528	30.2783	115.54	30.2831	115.54	30.2834	115.527	30.2826	115.54	30.279	115.528	30.2756	115.536	30.2828	115.535	30.2835	115.54	30.2811	115.542	30.282	115.538	30.2812	115.547	30.2757	115.54	30.277	115.538	30.2818
115.541	30.2803	115.541	30.2771	115.54	30.2833	115.537	30.2827	115.528	30.2784	115.54	30.2831	115.54	30.2834	115.527	30.2826	115.54	30.2789	115.528	30.2755	115.536	30.2827	115.536	30.2831	115.54	30.2807	115.542	30.282	115.538	30.2812	115.547	30.2759	115.54	30.277	115.538	30.2817
115.542	30.2805	115.541	30.2773	115.54	30.2831	115.537	30.2828	115.528	30.2784	115.54	30.2831	115.54	30.2834	115.529	30.2824	115.54	30.279	115.528	30.2755	115.536	30.2827	115.536	30.2833	115.54	30.2809	115.542	30.2816	115.538	30.2813	115.547	30.2747	115.54	30.277	115.538	30.2817
115.541	30.2809	115.541	30.2771	115.54	30.2832	115.537	30.2827	115.528	30.2789	115.54	30.2831	115.54	30.2833	115.53	30.2825	115.54	30.279	115.528	30.2756	115.536	30.2829	115.536	30.2828	115.54	30.2811	115.542	30.2821	115.538	30.2812	115.548	30.2739	115.54	30.2772	115.538	30.2818
115.54	30.2815	115.54	30.2772	115.54	30.2831	115.538	30.2823	115.528	30.2784	115.54	30.2831	115.54	30.2834	115.531	30.2826	115.54	30.279	115.528	30.2756	115.536	30.2828	115.536	30.2832	115.541	30.2808	115.542	30.2822	115.538	30.2812	115.548	30.2738	115.541	30.2772	115.538	30.2817
115.54	30.2816	115.54	30.2773	115.539	30.2832	115.538	30.2826	115.528	30.2784	115.54	30.2831	115.54	30.2834	115.531	30.2826	115.54	30.2789	115.528	30.2755	115.536	30.2828	115.536	30.2832	115.541	30.2806	115.542	30.2821	115.538	30.2812	115.548	30.2739	115.54	30.2772	115.538	30.2818
115.54	30.2817	115.54	30.2771	115.54	30.2831	115.538	30.2828	115.528	30.2785	115.539	30.2832	115.54	30.2833	115.53	30.2827	115.54	30.2789	115.528	30.2756	115.536	30.2828	115.536	30.2832	115.541	30.2806	115.542	30.2816			115.547	30.2742	115.54	30.277	115.538	30.2818
115.54	30.2817	115.54	30.277	115.54	30.2832	115.538	30.2828	115.528	30.2784	115.539	30.2831			115.531	30.2827	115.54	30.279	115.528	30.2756	115.536	30.2829	115.536	30.2831	115.541	30.2806	115.542	30.282			115.547	30.274	115.54	30.277	115.538	30.2817
115.54	30.2817	115.54	30.2772	115.54	30.2832	115.538	30.2825	115.528	30.2782	115.539	30.2832			115.532	30.2814	115.54	30.279	115.528	30.2756			115.536	30.2831	115.541	30.2807	115.542	30.282			115.547	30.2744	115.54	30.2772	115.538	30.2816
115.54	30.2816	115.54	30.2775	115.54	30.2831	115.537	30.2816	115.528	30.2784	115.539	30.2832			115.532	30.2814	115.54	30.279	115.528	30.2755			115.535	30.2832	115.541	30.2806	115.542	30.282			115.547	30.2745	115.541	30.2772
115.54	30.2817	115.541	30.2778	115.54	30.2832	115.537	30.2817	115.528	30.2784	115.539	30.2832			115.532	30.2821			115.528	30.2756			115.534	30.2838	115.54	30.2803	115.542	30.282			115.548	30.2739	115.54	30.2772
115.54	30.2816	115.541	30.2785	115.54	30.2826	115.537	30.2827	115.528	30.2788	115.539	30.2832			115.532	30.2821							115.534	30.2834	115.541	30.2806	115.542	30.282			115.547	30.2741
115.54	30.2816	115.54	30.2773	115.54	30.283	115.538	30.2823	115.529	30.2793	115.54	30.2831			115.531	30.2827							115.532	30.2829	115.541	30.2807					115.547	30.2741
115.541	30.2804	115.541	30.2773	115.54	30.2832	115.537	30.2827	115.528	30.2799	115.539	30.2831			115.53	30.2826							115.533	30.2831	115.541	30.2807					115.547	30.2744
115.541	30.2803	115.54	30.277	115.54	30.2832	115.537	30.2828	115.528	30.2789	115.539	30.2832			115.53	30.2826							115.532	30.2829	115.541	30.2806					115.547	30.2746
115.541	30.2805	115.54	30.2772	115.54	30.2831	115.537	30.2814	115.529	30.2797	115.539	30.2831			115.531	30.2827							115.533	30.283	115.541	30.2806					115.548	30.2739
115.541	30.2803	115.54	30.277	115.54	30.2832	115.538	30.2816	115.529	30.2796	115.539	30.2831			115.529	30.2816							115.532	30.2827	115.54	30.2812					115.548	30.2741
115.541	30.2803	115.54	30.277	115.54	30.2831	115.537	30.2816	115.529	30.2797	115.539	30.2831			115.527	30.2815							115.532	30.2829	115.54	30.2814
115.541	30.2803	115.54	30.2772	115.54	30.2831	115.537	30.2815	115.529	30.2798	115.54	30.2831			115.527	30.2814							115.532	30.2836	115.539	30.2815
115.541	30.2803	115.54	30.2773	115.54	30.2832	115.537	30.2813	115.528	30.2791	115.54	30.2831			115.527	30.2814							115.532	30.2833	115.538	30.282
115.541	30.2805	115.54	30.2773	115.54	30.2832	115.538	30.2816	115.529	30.2797	115.54	30.2831			115.527	30.2815							115.532	30.2833	115.539	30.2819
115.541	30.2804	115.54	30.2773			115.537	30.2816	115.528	30.2799	115.54	30.2832			115.527	30.2815							115.532	30.2834	115.539	30.2818
115.541	30.2804	115.54	30.2773			115.537	30.2815	115.529	30.2784	115.54	30.2832			115.527	30.2814							115.532	30.2838	115.539	30.2816
		115.54	30.2773			115.537	30.2813	115.528	30.2783	115.54	30.2832			115.527	30.2814							115.532	30.2834	115.539	30.2819
						115.538	30.2816	115.528	30.2797	115.54	30.2831			115.527	30.2814							115.532	30.2828	115.539	30.2818
						115.537	30.2816	115.528	30.2798													115.532	30.2828	115.539	30.2818
																						115.532	30.2829	115.539	30.2816
																						115.532	30.2828	115.539	30.2818
																						115.533	30.2829	115.539	30.2818
																						115.532	30.2825	115.539	30.2817
																						115.532	30.2829	115.539	30.2818
																						115.532	30.2828	115.539	30.2817
																						115.531	30.2827	115.539	30.2818
																						115.532	30.2826
																						115.532	30.2825
																						115.532	30.2825
																						115.532	30.2829
																						115.531	30.2827
																						115.532	30.2826
																						115.532	30.2826
																						115.532	30.2824
